# Supplementary material for: MUS81 cleaves TOP1-derived lesions and other DNA–protein cross-links
Source: BMC Biol. 2023 May 16;21:110. doi: 10.1186/s12915-023-01614-1 (PMC10189953; doi:10.1186/s12915-023-01614-1)
Supplement: Supplementary file 10 — Additional file 10. Individual data values. Individual data values used for the graphs present in this paper. [file 12915_2023_1614_MOESM10_ESM.xlsx]

## Sheet: Figure 3C
	[protein] nM	M-M		[protein] nM	M-E1	M-E2
	0	0		0	0	0
	0.2	12.3465		1	29.01	43.2138
	0.5	47.6493		2	34.8681	69.3557
	1	87.8642		5	64.1288	94.2841
	2	100		10	85.305	100

## Sheet: Figure 4B
		cleavage products (average)	SD		replicate 1	replicate 2	replicate 3
	MUS81-KO 45 µg/mL	1247.25	707.916		735.14	951.54	2055.08
	MUS81-KO 90 µg/mL	992.17	602.011		543.33	756.89	1676.29
	WT 45 µg/mL	3140.2	704.059		3794.71	2395.32	3230.58
	WT 90 µg/mL	3454.87	473.414		3032.78	3365.09	3966.75

## Sheet: Figure 5B
		Proliferation (average, normalized)	SD		replicate 1	replicate 2	replicate 3
	WT siCon	1	0		1	1	1
	WT siTDP1	0.38293	0.101209		0.283122	0.485483	0.380184
	MUS81-KO siCon	0.36446	0.0788379		0.292925	0.448987	0.35147
	MUS81-KO siTdp1	0.121368	0.0742395		0.0509362	0.198904	0.114263

## Sheet: Figure 5C
		Proliferation WT						SD
	[CPT] nM	siCon +siCon	siTDP1 +siCon	siTOP1 +siCon	siTDP1 +siTOP1		[CPT] nM	siContr+Contr	siTDP1+Contr	siTOP1+Contr	siTDP1+TOP1
	0	100	100	100	100		0	0	0	0	0
	20	83.3278	79.7997	105.425	95.4618		20	2.52773	4.51533	4.23632	2.11953
	40	80.4016	70.0049	102.902	94.4041		40	1.44554	7.64664	6.77778	3.48228
	80	54.7931	42.0471	93.259	70.5652		80	2.99121	6.25291	6.07664	7.2182
		Proliferation WT
	[CPT] nM	replicate 1	replicate 2	replicate 3
siCon +siCon	0	100	100	100
	20	80.0137	86.1453	83.8245
	40	80.3485	82.1981	78.6584
	80	51.2553	54.5534	58.5705
siTDP1 +siCon	0	100	100	100
	20	73.7295	81.1181	84.5514
	40	60.1257	71.1357	78.7534
	80	37.4711	37.7821	50.8883
siTOP1 +siCon	0	100	100	100
	20	99.8431	106.332	110.1
	40	97.6094	98.6273	112.469
	80	87.3916	90.755	101.63
siTDP1 +siTOP1	0	100	100	100
	20	92.8579	95.4779	98.0496
	40	90.055	94.5776	98.5795
	80	62.7115	68.8445	80.1394
		Proliferation MUS81-KO						SD
	[CPT] nM	siCon +siCon	siTDP1 +siCon	siTOP1 +siCon	siTDP1 +siTOP1		[CPT] nM	siContr+Contr	siTDP1+Contr	siTOP1+Contr	siTDP1+TOP1
	0	100	100	100	100		0	0	0	0	0
	20	81.354	73.4222	92.6249	82.1939		20	5.78085	3.47389	4.42018	6.7701
	40	74.0718	60.385	83.1181	65.8957		40	7.39943	6.56066	6.20364	7.89682
	80	54.0872	42.7477	64.6762	42.7142		80	6.76546	2.9171	6.66029	11.0706
		Proliferation MUS81-KO
	[CPT] nM	replicate 1	replicate 2	replicate 3	replicate 4	replicate 5
siCon +siCon	0	100	100	100	100	100
	20	74.9725	73.8862	85.1948	88.0557	84.6607
	40	75.4716	62.2575	70.8898	77.0192	84.7212
	80	59.3541	41.4411	54.5218	54.6536	60.4655
siTDP1 +siCon	0	100	100	100	100	100
	20	67.2572	76.0086	73.7533	77.3109	72.7811
	40	58.7683	53.0198	55.461	63.0125	71.6634
	80	46.0469	37.2643	43.4201	43.5159	43.4911
siTOP1 +siCon	0	100	100	100	100	100
	20	99.8907	87.7572	88.4065	92.5993	94.4708
	40	87.9975	76.1953	78.184	80.6068	92.6071
	80	73.0808	58.3019	59.8568	59.6127	72.5288
siTDP1 +siTOP1	0	100	100	100	100	100
	20	91.9018	73.2789	75.9797	83.8699	85.9391
	40	75.1623	54.3952	58.811	70.7175	70.3928
	80	61.3977	35.1809	29.2722	40.4211	47.2989

## Sheet: Figure S4
		M-E1				M-E2				M-M
	[] nM	3'flap modified	3'flap unmodified		[] nM	3'flap modified	3'flap unmodified		[] nM	3'flap modified	3'flap unmodified
	0	0	0		0	0	0		0	0	0
	1	29.01	34.9497		1	43.2138	49.2026		0.2	12.3465	19.923
	2	34.8681	38.9176		2	69.3557	72.4281		0.5	47.6493	50.474
	5	64.1288	68.0374		5	94.2841	95.0282		1	87.8642	88.1779
	10	85.305	85.818		10	100	100		2	100	100

## Sheet: Figure S5
		Proliferation (average, normalized)
	[CPT] nM	WT siCon	WT siTDP1	MUS81-KO siCon	MUS81-KO siTDP1
	0	1	1	1	1
	5	0.975196	0.872209	0.914311	0.60355
	10	0.89002	0.761377	0.783092	0.45217
	20	0.821538	0.66072	0.694211	0.229964
		Proliferation
		replicate 1	replicate 2	replicate 3		SD
WT siCon	0	1	1	1		0
	5	0.939246	0.964739	1.0216		0.0421627
	10	0.818569	0.888344	0.963148		0.0723038
	20	0.562999	0.976767	0.924847		0.225401
WT siTDP1	0	1	1	1		0
	5	1.01561	0.841393	0.759621		0.130749
	10	0.844331	0.777456	0.662344		0.0920529
	20	0.551697	0.759038	0.671426		0.104084
MUS81-KO siCon	0	1	1	1		0
	5	1.07186	0.738518	0.932557		0.167417
	10	0.976662	0.666598	0.706015		0.168792
	20	0.580334	0.783201	0.719098		0.103698
MUS81-KO siTDP1	0	1	1	1		0
	5	0.692687	0.508967	0.608997		0.091981
	10	0.359156	0.468624	0.52873		0.0859762
	20	0.184176	0.299236	0.206479		0.0610192
